# Supplementary material for: Disulfiram Overcomes Cisplatin Resistance in Human Embryonal Carcinoma Cells
Source: Cancers (Basel). 2019 Aug 22;11(9):1224. doi: 10.3390/cancers11091224 (PMC6769487; doi:10.3390/cancers11091224)
Supplement: Supplementary file 1 [file cancers-11-01224-s001.zip]

Archive with 13 entries (13 files):
- fig 1.tif
- fig 2.tif
- fig 3.tif
- fig 4.tif
- fig 5.tif
- fig 6.tif
- fig 7.tif
- Supp Fig S1.tif
- Supp Fig S2.tif
- Supp Fig S3.tif
- Supplementary Table S1.docx
- Supplementary Table S2.docx
- Supplementary Table S3.docx
